# Supplementary material for: Unveiling Subtle Geographical Clines: Phenotypic Effects and Dynamics of Circadian Clock Gene Polymorphisms
Source: Biology (Basel). 2023 Jun 14;12(6):858. doi: 10.3390/biology12060858 (PMC10295014; doi:10.3390/biology12060858)
Supplement: Supplementary file 1 [file biology-12-00858-s001.zip]

Archive with 1 entries (1 files):
- biology-2109479-supplementary.pdf
